# Supplementary material for: Single-cell profiling of HDAC inhibitor-induced EBV lytic heterogeneity defines abortive and refractory states in B lymphoblasts
Source: PLoS Pathog. 2026 Mar 23;22(3):e1013610. doi: 10.1371/journal.ppat.1013610 (PMC13029708; doi:10.1371/journal.ppat.1013610)
Supplement: S1 Table — CC70 and CC30 values for the cell lines P3HR1-ZHT, Jijoye, IBL1, and an LCL following treatment with panobinostat or nanatinostat for 48h. (XLSX) [file ppat.1013610.s010.xlsx]

## Sheet: Sheet1
Cell line	HDAC inhibitor	CC70 Conc.	CC30 Conc.
P3HR1-ZHT	Panobinostat	470.7nM	32.1nM
P3HR1-ZHT	Nanatinostat	70.9nM	2.6nM
Jijoye	Panobinostat	25.1 nM	9.5 nM
Jijoye	Nanatinostat	273.5 nM	67.4 nM
IBL1	Panobinostat	12.9 nM	5.5 nM
IBL1	Nanatinostat	130 nM	29.4 nM
LCL	Panobinostat	17.2 nM	5.2 nM
LCL	Nanatinostat	210.5 nM	38.5 nM
