# Supplementary material for: Single-cell profiling of HDAC inhibitor-induced EBV lytic heterogeneity defines abortive and refractory states in B lymphoblasts
Source: PLoS Pathog. 2026 Mar 23;22(3):e1013610. doi: 10.1371/journal.ppat.1013610 (PMC13029708; doi:10.1371/journal.ppat.1013610)
Supplement: S2 Table — (XLSX) [file ppat.1013610.s011.xlsx]

## Sheet: Sheet1
	gene_name	species	guide_#1	guide_#2	guide_#3
	CD46	human	GAGAAACAUGUCCAUAUAUA	AACUCGUAAGUCCCAUUUGC	UUGCUCCUUAGAGGAAAUAA
	CD137L	human	CGUCUUCCUCGCCUGCCCCU	AUACGCCUCUGACGCUUCAC	ACGCGGCAGGCGCGAGCGCG
	CD137	human	UGUGAACAGGAUUGUAAACA	CAGAGUGUGACUGCACUCCA	GGGACUUUGUAGGUGUUUUC
